# Supplementary material for: Efficiency analysis by training sequence of high-fidelity simulation-based neonatal resuscitation program (NRP)
Source: PLoS One. 2023 Feb 10;18(2):e0281515. doi: 10.1371/journal.pone.0281515 (PMC9916567; doi:10.1371/journal.pone.0281515)
Supplement: S1 File — (XLSX) [file pone.0281515.s001.xlsx]

## Sheet: 원본
조	번호	소속	직급	근무연차(m)	경력 시작일	시행일	생년월일	연령	BT1	HR1	RR1	BP_sys 1	BP_dia1	BP_m 1	SpO2	시험점수	BT2	HR2	RR2	BP_sys2	BP_dia2	BP_m2	SpO2	시험점수	BT3	HR3	RR3	BP_sys3	BP_dia3	BP_m3	SPO2	시험점수
A	1	NICU	RN	49.4	2017-03-01	2021-03-22	1984-02-07	37.1452	36.3	88	17	119	77	85	100	21	37.2	81	13	126	77	84	98	44	37.1	79	13	121	89	94	99	49
A	2	NICU	RN	18.9333	2019-09-01	2021-03-22	1997-02-06	24.137	36.3	72	20	137	84	94	100	13	36.6	68	21	123	67	79	100	69	36.9	78	14	120	82	91	100	70
A	3	NICU	RN	0.7	2021-03-01	2021-03-22	1998-06-06	22.8082	36.3	91	18	123	70	82	99	0	36.9	82	12	107	65	73	100	25	37.1	78	18	112	61	73	99	15
A	4	PED	Resident	25.0667	2019-03-01	2021-03-22	1982-10-26	38.4301	36.1	92	25	132	90	98	100	75	36.7	83	24	139	85	99	100	89	36.9	86	33	122	76	87	97	89
B	5	NICU	RN	91.9667	2013-09-01	2021-03-22	1984-08-11	36.6356	36.4	81	25	105	45	60	99	42	36.9	85	23	106	61	72	96	42	36.9	71	16	111	64	75	98	79
B	6	NICU	RN	5.73333	2020-10-01	2021-03-22	1990-01-21	31.1863	36.3	80	22	131	63	79	100	34	36.9	82	20	129	60	74	97	44	36.5	69	17	118	53	69	100	79
B	7	DR	RN	96.0667	2013-05-01	2021-03-22	1987-05-08	33.8959	36.3	104	26	132	76	87	100	48	36.6	108	18	116	77	89	98	50	36.7	89	17	114	80	88	99	77
B	8	DR	RN	19.9667	2019-08-01	2021-03-22	1996-07-19	24.6904	36.9	81	20	111	59	69	100	43	36.8	88	29	106	63	73	100	58	36.5	88	14	103	70	78	100	67
B	9	PED	Resident	12.8667	2020-03-01	2021-03-22	1990-01-29	31.1644	36.5	84	17	117	73	82	99	83	36.9	93	24	130	80	92	100	83	37.1	81	12	121	82	89	95	83
A	10	NICU	RN	12.9	2020-03-01	2021-03-23	1997-10-23	23.4301	36.4	90	25	119	72	83	99	29	36.7	90	19	125	78	89	99	79	36.4	95	10	132	80	92	97	74
A	11	NICU	RN	12.9	2020-03-01	2021-03-23	1998-01-03	23.2329	36.6	77	8	119	69	77	100	20	36.9	73	13	104	62	71	100	76	37.2	84	26	116	70	80	100	83
A	12	NICU	RN	12.9	2020-03-01	2021-03-23	1997-11-09	23.3836	36.4	100	20	111	65	75	100	17	36.9	90	19	100	58	68	99	60	36.8	99	13	114	70	79	100	60
A	13	PA	RN	0.733333	2021-03-01	2021-03-23	1995-01-08	26.2219	36.3	91	20	121	75	86	100	83	36.8	87	18	129	74	87	100	85	36.7	89	19	136	75	89	100	85
B	14	NICU	RN	9.63333	2020-06-08	2021-03-24	1997-11-26	23.3397	36.2	76	10	117	78	86	100	23	36.1	76	14	128	70	84	100	42	36.2	62	6	116	74	83	100	59
B	15	NICU	RN	16.9667	2019-11-01	2021-03-24	1996-07-12	24.7151	36.3	96	26	102	64	73	100	25	36.1	95	22	109	70	79	98	40	36.8	80	17	96	71	77	99	49
B	16	NICU	RN	12.9333	2020-03-01	2021-03-24	1997-09-22	23.5178	36.2	86	18	137	77	89	99	35	36.8	95	18	141	88	99	98	45	36.7	85	15	137	76	91	100	73
B	17	NICU	HN	19	2019-09-01	2021-03-24	1967-02-24	54.1151	36.2	78	15	133	82	94	99	18	36.5	76	25	128	89	98	96	44	36.6	66	22	148	82	96	98	84
A	18	NICU	RN	0.766667	2021-03-01	2021-03-24	1997-07-06	23.7315	36.5	88	15	100	56	68	100	0	36.8	73	16	102	54	65	100	20	36.8	71	19	110	61	73	100	25
A	19	DR	RN	49.4667	2017-03-01	2021-03-24	1995-08-23	25.6027	36.4	77	18	120	73	84	100	30	36.8	78	25	110	72	80	100	74	36.9	72	15	126	74	85	99	69
A	20	DR	RN	32.2	2018-08-01	2021-03-24	1994-08-30	26.5836	36.3	86	23	109	69	77	100	20	36.5	82	14	114	72	81	100	27	36.3	89	22	107	71	80	100	29
A	21	NICU	RN	0.766667	2021-03-01	2021-03-24	1998-06-05	22.8164	36.5	116	25	114	82	89	98	15	36.5	89	16	116	89	95	99	84	36.8	98	17	130	85	95	99	84
A	22	NICU	RN	89.0333	2013-12-01	2021-03-25	1988-03-07	33.0712	36.5	74	16	115	65	73	99	89	36.6	64	18	113	64	77	100	89	36.6	74	18	114	63	74	99	89
A	23	NICU	RN	11.9333	2020-04-01	2021-03-25	1991-02-23	30.1041	36.5	91	26	121	75	85	100	27	36.7	82	26	118	69	78	100	62	36.8	83	15	111	73	80	100	67
A	24	NICU	RN	12.9667	2020-03-01	2021-03-25	1990-12-29	30.2575	36.4	92	23	104	72	80	100	17	36.2	71	24	110	64	72	99	79	36.9	81	15	127	81	92	97	84
A	25	PA	RN	0.8	2021-03-01	2021-03-25	1998-11-09	22.389	36.7	76	13	121	77	86	100	60	36.8	62	21	108	68	78	100	89	36.9	73	18	115	70	81	100	89
B	26	NICU	RN	52.5	2016-12-01	2021-03-25	1993-06-15	27.7945	36.4	96	18	112	71	82	98	55	36.7	87	22	104	63	73	99	65	36.5	74	19	115	73	82	100	89
B	27	NICU	RN	9.9	2020-06-01	2021-03-25	1996-08-28	24.589	36.5	80	19	111	61	74	99	15	36.9	83	7	119	63	76	100	25	36.7	84	17	113	68	78	100	74
B	28	NICU	RN	7.86667	2020-08-01	2021-03-25	1997-07-09	23.726	36.3	110	19	117	71	79	98	16	36.8	93	18	121	76	86	97	21	36.7	83	16	120	74	86	100	49
B	29	NICU	RN	0.8	2021-03-01	2021-03-25	1998-10-08	22.4767	36.2	98	19	120	75	84	99	17	36.9	84	16	110	74	82	100	27	36.6	69	12	107	67	77	100	72
B	30	NICU	CN	212.867	2003-10-01	2021-03-26	1981-08-02	39.674	36.4	79	24	128	64	79	100	67	36.4	76	20	130	77	88	100	76	36.5	72	22	118	69	80	100	89
B	31	NICU	RN	10.9667	2020-05-01	2021-03-26	1997-09-09	23.5589	36.3	96	19	152	98	112	97	10	36.4	83	20	142	86	100	96	22	36.3	72	16	144	87	99	100	56
B	32	DR	CN	30.2333	2018-10-01	2021-03-26	1979-06-02	41.8438	36.1	85	23	120	72	83	99	45	36.3	88	19	119	61	73	99	62	36.5	75	13	122	84	93	99	74
B	33	DR	RN	244.333	2001-03-01	2021-03-26	1979-01-21	42.2055	36.4	91	22	177	95	115	98	55	36.5	99	23	176	103	116	99	60	36.4	84	15	171	109	119	98	83
